# Supplementary material for: Shared sex hormone metabolism-related gene prognostic index between breast and endometrial cancers
Source: Front Endocrinol (Lausanne). 2023 Jan 20;14:1126862. doi: 10.3389/fendo.2023.1126862 (PMC9895087; doi:10.3389/fendo.2023.1126862)
Supplement: Supplementary file 1 [file Table_1.xlsx]

## Sheet: Sheet1
id	SHMRGPI	group
TCGA-AX-A0J0	1.44202	low
TCGA-D1-A17M	0.307647	low
TCGA-A5-A0GX	0.454656	low
TCGA-EC-A24G	0.381855	low
TCGA-AX-A2HG	0.0108248	low
TCGA-AX-A06D	2.03456	high
TCGA-D1-A0ZV	2.7818	high
TCGA-EY-A1GI	0.397026	low
TCGA-B5-A3FB	0.891848	low
TCGA-DF-A2KU	14.6414	high
TCGA-EO-A22U	16.3312	high
TCGA-BK-A4ZD	0.43808	low
TCGA-BG-A18A	14.8587	high
TCGA-B5-A0K2	0.0177401	low
TCGA-BG-A0MQ	0.0507983	low
TCGA-B5-A11P	0.105547	low
TCGA-B5-A11N	2.50916	high
TCGA-D1-A0ZU	0.0881212	low
TCGA-BK-A0CB	5.26097	high
TCGA-B5-A11M	0.335607	low
TCGA-AJ-A2QN	5.45277	high
TCGA-BS-A0TD	3.40653	high
TCGA-AW-A1PO	0.0557895	low
TCGA-AX-A2IN	54.3164	high
TCGA-AX-A2HD	0.0251544	low
TCGA-AX-A062	2.03739	high
TCGA-AX-A2HK	7.68953	high
TCGA-QS-A744	0.208084	low
TCGA-EY-A215	5.66124	high
TCGA-AJ-A6NU	43.3383	high
TCGA-BG-A0M7	0.0147252	low
TCGA-FI-A2F9	0.35232	low
TCGA-D1-A0ZS	0.0107579	low
TCGA-BG-A0VT	3.12339	high
TCGA-AX-A05W	0.626335	low
TCGA-AX-A05Y	3.92893	high
TCGA-A5-A0GD	0.580693	low
TCGA-D1-A17N	15.2643	high
TCGA-BG-A186	1.833	high
TCGA-BK-A13C	7.34246	high
TCGA-AJ-A3BI	22.8723	high
TCGA-FI-A2D0	63080.4	high
TCGA-BS-A0V4	2.43376	high
TCGA-D1-A2G5	3.43844	high
TCGA-D1-A101	1.14251	low
TCGA-BS-A0TE	21.1932	high
TCGA-AP-A056	0.00768127	low
TCGA-AX-A3GB	0.311657	low
TCGA-BG-A0MT	6.95305	high
TCGA-D1-A3DA	15.6467	high
TCGA-A5-A2K7	0.000410348	low
TCGA-BS-A0U7	99.7896	high
TCGA-A5-A0R9	0.0454817	low
TCGA-AJ-A3NC	7.32655	high
TCGA-EY-A2OP	0.0179154	low
TCGA-BG-A221	0.0791572	low
TCGA-B5-A5OC	17.2777	high
TCGA-AX-A1CF	1.08359	low
TCGA-A5-A1OK	5.83937	high
TCGA-B5-A3FD	0.0453293	low
TCGA-BS-A0V6	2.22558	high
TCGA-AX-A3G8	0.552162	low
TCGA-AX-A2H8	1.40257	low
TCGA-EY-A1GL	0.205074	low
TCGA-D1-A17D	0.00147019	low
TCGA-EY-A1GX	0.560418	low
TCGA-EO-A3L0	0.184108	low
TCGA-D1-A17S	6.77002	high
TCGA-A5-AB3J	7.31999	high
TCGA-EO-A1Y7	0.619592	low
TCGA-D1-A17A	0.424877	low
TCGA-FI-A2F4	3.76646	high
TCGA-AX-A05Z	12.8994	high
TCGA-AX-A063	10.2116	high
TCGA-AP-A05O	10.2514	high
TCGA-AP-A0LP	4.34274	high
TCGA-AJ-A3BK	0.375745	low
TCGA-EY-A214	0.131519	low
TCGA-B5-A0JU	4.63162	high
TCGA-B5-A0JS	38.6207	high
TCGA-H5-A2HR	0.356039	low
TCGA-BS-A0V8	0.355504	low
TCGA-BG-A0MC	0.350166	low
TCGA-BS-A0U8	0.000304179	low
TCGA-AJ-A2QL	0.0711816	low
TCGA-B5-A11J	1.10511	low
TCGA-AP-A05N	1.44738	high
TCGA-B5-A3FH	0.0323272	low
TCGA-D1-A103	0.0108341	low
TCGA-AP-A1DM	0.028434	low
TCGA-EY-A1GF	0.53972	low
TCGA-EY-A54A	0.66586	low
TCGA-AJ-A8CV	1.51553	high
TCGA-DI-A1NO	328.545	high
TCGA-BG-A2AD	0.0758842	low
TCGA-AJ-A3I9	0.100119	low
TCGA-AX-A2H7	0.202053	low
TCGA-AJ-A8CW	1.54029	high
TCGA-A5-A0G9	0.00282072	low
TCGA-D1-A15W	1.32254	low
TCGA-EY-A1GE	1.3489	low
TCGA-BG-A0M4	1.71862	high
TCGA-EY-A1GU	0.0778496	low
TCGA-AX-A2HJ	33.3263	high
TCGA-AJ-A3EM	0.0665349	low
TCGA-BS-A0UL	7.17896	high
TCGA-B5-A0JX	0.289547	low
TCGA-BG-A0W2	28.4602	high
TCGA-BS-A0TI	5.52633	high
TCGA-EY-A549	1.84228	high
TCGA-D1-A17B	1.21151	low
TCGA-A5-A0GU	0.682814	low
TCGA-B5-A0K7	1.56843	high
TCGA-B5-A0K9	3.2277	high
TCGA-5B-A90C	155.497	high
TCGA-D1-A0ZO	0.291812	low
TCGA-BS-A0TJ	0.0157232	low
TCGA-B5-A11I	1.43173	low
TCGA-DF-A2KZ	0.0802348	low
TCGA-BS-A0UT	10.5011	high
TCGA-EY-A1GQ	1.00189	low
TCGA-B5-A0K3	0.152477	low
TCGA-B5-A11F	21.044	high
TCGA-EO-A3AV	0.373793	low
TCGA-AX-A1CJ	0.504873	low
TCGA-5S-A9Q8	0.0388767	low
TCGA-D1-A16B	0.138469	low
TCGA-EY-A1GR	18.4562	high
TCGA-D1-A16R	1.60419	high
TCGA-AJ-A3OL	0.147983	low
TCGA-BG-A0M9	0.940907	low
TCGA-PG-A917	0.454678	low
TCGA-FI-A2D5	6.96272	high
TCGA-AX-A1CE	0.111777	low
TCGA-EO-A22Y	5.76149	high
TCGA-B5-A11E	124.541	high
TCGA-EY-A72D	48.7757	high
TCGA-A5-A0GI	6.67556	high
TCGA-BS-A0V7	1.82621	high
TCGA-D1-A15Z	7064.51	high
TCGA-AJ-A3EK	1.33824	low
TCGA-BS-A0T9	0.865811	low
TCGA-D1-A163	0.642448	low
TCGA-D1-A1NS	0.259229	low
TCGA-D1-A167	0.489479	low
TCGA-AP-A054	0.0779898	low
TCGA-D1-A16Q	7.2067	high
TCGA-EY-A2OQ	2.02701	high
TCGA-AP-A1E3	2.81191	high
TCGA-AX-A1CI	0.00765075	low
TCGA-A5-A0GN	39.835	high
TCGA-E6-A1M0	5.71484	high
TCGA-A5-A0GH	1.24745	low
TCGA-FI-A2D6	7.76023	high
TCGA-AX-A3FZ	2.96189	high
TCGA-BS-A0U5	0.000239226	low
TCGA-BS-A0U9	214.877	high
TCGA-A5-A0GV	0.338842	low
TCGA-B5-A1MW	7.78343	high
TCGA-AX-A05S	0.0254691	low
TCGA-AJ-A3OJ	19.4369	high
TCGA-BK-A6W4	8.88466	high
TCGA-AX-A3FT	0.332407	low
TCGA-AP-A1DV	2.29214	high
TCGA-DF-A2KN	0.0044211	low
TCGA-AP-A0LO	1.87583	high
TCGA-D1-A16F	4.82492	high
TCGA-EO-A3B0	1.76387	high
TCGA-EY-A1H0	0.536427	low
TCGA-A5-A0GA	26.7365	high
TCGA-BG-A0M3	0.171828	low
TCGA-D1-A102	4.34035	high
TCGA-AX-A3FW	206.564	high
TCGA-B5-A11H	1.92135	high
TCGA-EO-A3KX	0.668031	low
TCGA-AX-A1C4	0.636589	low
TCGA-AX-A1C5	12.3611	high
TCGA-B5-A11V	0.00128647	low
TCGA-D1-A16D	2.64536	high
TCGA-A5-A0GB	58.4119	high
TCGA-D1-A1O8	436.257	high
TCGA-EY-A1GD	0.142988	low
TCGA-BK-A56F	5.40336	high
TCGA-EY-A1GC	1.6399	high
TCGA-B5-A0K0	51.685	high
TCGA-B5-A11Z	0.472292	low
TCGA-D1-A17R	0.302607	low
TCGA-BK-A0C9	4.95234	high
TCGA-EY-A1G7	620.576	high
TCGA-D1-A160	4.28925	high
TCGA-BS-A0WQ	0.0754756	low
TCGA-D1-A1O7	0.051889	low
TCGA-A5-A0GR	817.862	high
TCGA-D1-A3DG	17.5674	high
TCGA-AP-A0LT	1.47058	high
TCGA-AP-A1E4	2958.53	high
TCGA-AJ-A3EL	0.31699	low
TCGA-AX-A064	0.215013	low
TCGA-PG-A916	0.952469	low
TCGA-EO-A3AS	1.15294	low
TCGA-D1-A17U	2.69875	high
TCGA-BS-A0TC	1.00125	low
TCGA-BG-A2L7	0.590061	low
TCGA-D1-A1O5	1.5067	high
TCGA-EO-A22T	0.116961	low
TCGA-D1-A17H	1.34472	low
TCGA-BG-A18B	0.0746108	low
TCGA-A5-A0GG	0.0791068	low
TCGA-AP-A1DK	0.148	low
TCGA-A5-A0GM	15.7312	high
TCGA-SJ-A6ZI	30.3313	high
TCGA-DF-A2KS	28.4719	high
TCGA-AP-A0LE	0.446937	low
TCGA-BG-A0MS	0.00273735	low
TCGA-B5-A1MZ	0.0175761	low
TCGA-EC-A1QX	8.93056	high
TCGA-AX-A2HC	0.00719808	low
TCGA-AJ-A2QO	0.0178545	low
TCGA-D1-A16E	1.52886	high
TCGA-A5-A0GQ	2.55661	high
TCGA-EY-A1GO	0.199409	low
TCGA-AP-A1DH	3.44828	high
TCGA-B5-A11O	0.122086	low
TCGA-BG-A3EW	0.348349	low
TCGA-D1-A1O0	3.93358	high
TCGA-D1-A169	5.12941	high
TCGA-BG-A0M2	238.939	high
TCGA-AP-A1E0	0.764698	low
TCGA-D1-A0ZR	0.180251	low
TCGA-D1-A17C	0.387478	low
TCGA-B5-A11G	6.81429	high
TCGA-D1-A17T	3.23252	high
TCGA-AX-A2HA	0.0351354	low
TCGA-EO-A3AY	0.623677	low
TCGA-AP-A0LD	2.42037	high
TCGA-D1-A168	0.0149831	low
TCGA-AJ-A2QK	1.13773	low
TCGA-DI-A1C3	2.07299	high
TCGA-B5-A3FA	38.474	high
TCGA-QS-A5YR	1.00231	low
TCGA-D1-A17K	0.09714	low
TCGA-D1-A1NY	0.376533	low
TCGA-2E-A9G8	19.9575	high
TCGA-BG-A0VX	452.845	high
TCGA-B5-A11R	1.28748	low
TCGA-BK-A13B	4.78658	high
TCGA-BG-A0LX	5.0305	high
TCGA-D1-A16J	0.0953293	low
TCGA-AP-A0LS	6.64045	high
TCGA-AJ-A3NE	1.75947	high
TCGA-AX-A06F	0.384534	low
TCGA-AP-A1DO	2.95011	high
TCGA-DF-A2KV	11.3844	high
TCGA-AP-A0LG	0.000499554	low
TCGA-BG-A220	1269.13	high
TCGA-D1-A176	0.0390309	low
TCGA-B5-A0KB	10.7475	high
TCGA-A5-A0VP	4.30735	high
TCGA-A5-A0G5	2.39778	high
TCGA-AP-A0LJ	4.70377	high
TCGA-AX-A0J1	17.1549	high
TCGA-A5-A0GW	5.73143	high
TCGA-BG-A0YU	7.52345	high
TCGA-B5-A0K1	0.170505	low
TCGA-BG-A0MH	3.17186	high
TCGA-AJ-A5DV	0.366235	low
TCGA-BG-A0MG	7.17715	high
TCGA-AX-A0IS	1.79167	high
TCGA-A5-A1OJ	0.943626	low
TCGA-B5-A0JZ	8.19948	high
TCGA-AX-A3G9	2.35144	high
TCGA-B5-A1MR	0.212365	low
TCGA-A5-A0R7	3.43837	high
TCGA-D1-A174	0.0899301	low
TCGA-BG-A187	7.01595	high
TCGA-AX-A05U	2.79547	high
TCGA-A5-A0GE	9.5291	high
TCGA-AJ-A5DW	0.0881695	low
TCGA-BS-A0UM	0.0126365	low
TCGA-A5-A3LO	5.98563	high
TCGA-AP-A0LF	10.9994	high
TCGA-EY-A1GT	0.535133	low
TCGA-B5-A0K6	0.0387875	low
TCGA-BS-A0UF	1.13572	low
TCGA-D1-A177	7.8203	high
TCGA-BG-A18C	2.20713	high
TCGA-DF-A2KY	0.106321	low
TCGA-BK-A139	0.75904	low
TCGA-BS-A0UA	0.923973	low
TCGA-AP-A1DP	3.06401	high
TCGA-AX-A3FS	0.314446	low
TCGA-AX-A3FX	0.257914	low
TCGA-B5-A0K4	0.0993293	low
TCGA-A5-A0VO	3.85598	high
TCGA-BG-A0RY	354.725	high
TCGA-BS-A0UV	0.319846	low
TCGA-A5-A0R8	0.0474392	low
TCGA-BG-A0MU	3.00914	high
TCGA-D1-A16V	0.764824	low
TCGA-QF-A5YT	0.00161617	low
TCGA-D1-A16Y	8.21285	high
TCGA-AP-A0LL	1.49756	high
TCGA-AP-A0LN	1.05839	low
TCGA-SJ-A6ZJ	2.6573	high
TCGA-B5-A0JV	0.00504702	low
TCGA-DI-A0WH	6.61619	high
TCGA-BG-A0VZ	0.666399	low
TCGA-AX-A06H	1.36136	low
TCGA-D1-A16X	30.2663	high
TCGA-D1-A17L	0.932331	low
TCGA-EO-A3AU	0.312354	low
TCGA-AP-A051	0.00827975	low
TCGA-AP-A0LM	2.801	high
TCGA-EY-A1GW	3.32401	high
TCGA-BK-A6W3	3.9694	high
TCGA-EY-A1G8	1.73017	high
TCGA-B5-A0JR	27.7911	high
TCGA-B5-A1MX	170.156	high
TCGA-A5-A0GP	0.099048	low
TCGA-AP-A0LV	12.8133	high
TCGA-DF-A2KR	0.541652	low
TCGA-FI-A2D4	1193.28	high
TCGA-D1-A16N	0.330603	low
TCGA-B5-A3F9	0.0230198	low
TCGA-D1-A0ZN	0.87942	low
TCGA-FI-A2CX	0.49929	low
TCGA-AX-A06J	38.3102	high
TCGA-AX-A1CK	15.8963	high
TCGA-AX-A2HH	0.138567	low
TCGA-BS-A0UJ	0.355576	low
TCGA-BG-A0M0	1.03043	low
TCGA-BG-A0LW	65.2768	high
TCGA-B5-A11L	12.2734	high
TCGA-BG-A0MI	2.08528	high
TCGA-AX-A3G1	221.888	high
TCGA-D1-A16O	0.111743	low
TCGA-A5-A7WJ	1.15082	low
TCGA-B5-A11S	12.7967	high
TCGA-AX-A06L	26.1295	high
TCGA-BG-A0MO	0.642534	low
TCGA-AJ-A8CT	2.19267	high
TCGA-E6-A2P9	0.0365489	low
TCGA-D1-A162	1.18667	low
TCGA-BG-A0VW	7.77689	high
TCGA-EO-A22X	0.649645	low
TCGA-AX-A06B	1.74435	high
TCGA-SL-A6JA	23.9392	high
TCGA-B5-A11Y	51.277	high
TCGA-AJ-A23O	168.732	high
TCGA-EY-A547	8.00277	high
TCGA-BG-A0W1	5.37452	high
TCGA-D1-A161	0.823737	low
TCGA-AP-A05P	0.2442	low
TCGA-BS-A0VI	4.98874	high
TCGA-A5-A2K5	13.5798	high
TCGA-D1-A175	4.31229	high
TCGA-AX-A05T	0.0880187	low
TCGA-AP-A1DR	0.386606	low
TCGA-E6-A1LX	0.131207	low
TCGA-BS-A0TA	0.507439	low
TCGA-AX-A0IZ	0.333948	low
TCGA-B5-A1MV	0.245343	low
TCGA-BG-A0MK	31.6888	high
TCGA-D1-A2G6	0.676333	low
TCGA-BG-A0MA	4.71974	high
TCGA-B5-A121	0.106608	low
TCGA-D1-A3DH	0.132109	low
TCGA-AX-A1CN	0.00856207	low
TCGA-D1-A1NZ	2.21879	high
TCGA-EY-A1GK	50.8356	high
TCGA-BG-A222	191.067	high
TCGA-EY-A1GP	114.361	high
TCGA-D1-A17F	3.08222	high
TCGA-B5-A3FC	0.0525155	low
TCGA-A5-A0RA	702.523	high
TCGA-B5-A11U	11.6638	high
TCGA-D1-A165	0.0240033	low
TCGA-AX-A1C9	0.133525	low
TCGA-EY-A5W2	0.0619793	low
TCGA-DF-A2L0	0.618822	low
TCGA-EY-A2OM	0.302585	low
TCGA-SL-A6J9	2.47094	high
TCGA-EY-A548	0.982414	low
TCGA-QS-A5YQ	0.783006	low
TCGA-EO-A22R	0.959216	low
TCGA-AX-A060	3.43779	high
TCGA-EO-A22S	0.798706	low
TCGA-A5-A0VQ	2.00307	high
TCGA-EY-A1GH	4.16244	high
TCGA-BG-A0VV	0.490534	low
TCGA-AP-A1E1	1.0639	low
TCGA-AP-A059	0.0181756	low
TCGA-B5-A0JT	3.18519	high
TCGA-BS-A0TG	109.35	high
TCGA-BG-A0M8	0.0239027	low
TCGA-A5-A0GJ	11.3955	high
TCGA-B5-A11Q	7.5708	high
TCGA-D1-A17Q	0.278774	low
TCGA-B5-A11W	0.669673	low
