# Supplementary material for: Shared sex hormone metabolism-related gene prognostic index between breast and endometrial cancers
Source: Front Endocrinol (Lausanne). 2023 Jan 20;14:1126862. doi: 10.3389/fendo.2023.1126862 (PMC9895087; doi:10.3389/fendo.2023.1126862)
Supplement: Supplementary file 2 [file Table_2.csv]

STANDARD_NAME	GOBP_RESPONSE_TO_STEROID_HORMONE
SYSTEMATIC_NAME	M13901
CATEGORY_CODE	C5
SUB_CATEGORY_CODE	GO:BP
MSIGDB_URL	https://www.gsea-msigdb.org/gsea/msigdb/human/geneset/GOBP_RESPONSE_TO_STEROID_HORMONE
CHIP	Human_NCBI_Gene_ID
DESCRIPTION_BRIEF	Any process that results in a change in state or activity of a cell or an organism (in terms of movement, secretion, enzyme production, gene expression, etc.) as a result of a steroid hormone stimulus. [GOC:go_curators]
DESCRIPTION_FULL
PMID
GEOID
AUTHORS
CONTRIBUTOR	Gene Ontology
CONTRIBUTOR_ORG	Gene Ontology Consortium
EXACT_SOURCE	GO:0048545
FILTERED_BY_SIMILARITY
EXTERNAL_NAMES_FOR_SIMILAR_TERMS
EXTERNAL_DETAILS_URL	http://amigo.geneontology.org/amigo/term/GO:0048545
GENESET_LISTING_URL
MEMBERS	10002,10013,10018,10062,10076,10081,1036,10413,10424,10474,10498,10499,10521,10628,10728,10888,11057,11063,11170,112398,11240,11315,11331,114131,114907,121278,1261,1277,133,133522,1364,1369,1373,1407,1408,140880,142,1446,1490,149563,15,1535,1536,1545,158800,1601,161582,1616,1636,164091,1655,1667,1668,167465,178,1828,190,1906,196541,1977,199,2,20,2022,2033,2056,2099,21,210,2100,2101,2103,2104,2288…
MAPPED_SYMBOLS	NR2E3,HDAC6,BCL2L11,NR1H3,PTPRU,PDCD7,CDO1,YAP1,PGRMC2,TADA3,CARM1,NCOA2,DDX17,TXNIP,PTGES3,GPR83,ABHD2,SOX30,FAM107A,EGLN2,PADI2,PARK7,PHB2,UCN3,FBXO32,TPH2,CNGA3,COL1A1,ADM,PPARGC1B,CLDN4,CPN1,CPS1,CRY1,CRY2,CST11,PARP1,CSN1S1,CCN2,SRARP,AANAT,CYBA,CYBB,CYP1B1,RHOXF1,DAB2,DNAAF4,DAXX,ACE,PAQR7,DDX5,DEFA1,DEFA3,ZNF366,AGL,DSG1,NR0B1,EDN1,METTL21C,EIF4E,AIF1,A2M,ABCA2,ENG,EP300,EPO,ESR1,ABCA3,ALA…
STANDARD_NAME	GOBP_CELLULAR_RESPONSE_TO_STEROID_HORMONE_STIMULUS
SYSTEMATIC_NAME	M14380
CATEGORY_CODE	C5
SUB_CATEGORY_CODE	GO:BP
MSIGDB_URL	https://www.gsea-msigdb.org/gsea/msigdb/human/geneset/GOBP_CELLULAR_RESPONSE_TO_STEROID_HORMONE_STIMULUS
CHIP	Human_NCBI_Gene_ID
DESCRIPTION_BRIEF	Any process that results in a change in state or activity of a cell (in terms of movement, secretion, enzyme production, gene expression, etc.) as a result of a steroid hormone stimulus. [GOC:mah]
DESCRIPTION_FULL
PMID
GEOID
AUTHORS
CONTRIBUTOR	Gene Ontology
CONTRIBUTOR_ORG	Gene Ontology Consortium
EXACT_SOURCE	GO:0071383
FILTERED_BY_SIMILARITY
EXTERNAL_NAMES_FOR_SIMILAR_TERMS
EXTERNAL_DETAILS_URL	http://amigo.geneontology.org/amigo/term/GO:0071383
GENESET_LISTING_URL
MEMBERS	10002,10013,10018,10413,10424,10474,10498,10521,10728,11057,11170,112398,11240,11315,11331,114907,133522,1407,1408,140880,142,149563,1545,158800,1601,161582,1616,1636,164091,1655,1667,1668,167465,190,1906,196541,1977,2033,2099,2100,2101,2103,2104,2288,23019,23028,23081,2309,2322,23376,23411,23543,23558,25959,26508,2660,266743,2692,2706,27086,2852,2908,2931,29966,301,3065,3158,3169,3192,3275,3301,…
MAPPED_SYMBOLS	NR2E3,HDAC6,BCL2L11,YAP1,PGRMC2,TADA3,CARM1,DDX17,PTGES3,ABHD2,FAM107A,EGLN2,PADI2,PARK7,PHB2,FBXO32,PPARGC1B,CRY1,CRY2,CST11,PARP1,SRARP,CYP1B1,RHOXF1,DAB2,DNAAF4,DAXX,ACE,PAQR7,DDX5,DEFA1,DEFA3,ZNF366,NR0B1,EDN1,METTL21C,EIF4E,EP300,ESR1,ESR2,ESRRA,ESRRB,ESRRG,FKBP4,CNOT1,KDM1A,KDM4C,FOXO3,FLT3,UFL1,SIRT1,RBFOX2,WBP2,KANK2,HEYL,MSTN,NPAS4,GHRHR,GJB2,FOXP1,GPER1,NR3C1,GSK3A,STRN3,ANXA1,HDAC1,HMG…
STANDARD_NAME	GOBP_STEROID_HORMONE_MEDIATED_SIGNALING_PATHWAY
SYSTEMATIC_NAME	M14771
CATEGORY_CODE	C5
SUB_CATEGORY_CODE	GO:BP
MSIGDB_URL	https://www.gsea-msigdb.org/gsea/msigdb/human/geneset/GOBP_STEROID_HORMONE_MEDIATED_SIGNALING_PATHWAY
CHIP	Human_NCBI_Gene_ID
DESCRIPTION_BRIEF	The series of molecular signals mediated by a steroid hormone binding to a receptor. [PMID:12606724]
DESCRIPTION_FULL
PMID
GEOID
AUTHORS
CONTRIBUTOR	Gene Ontology
CONTRIBUTOR_ORG	Gene Ontology Consortium
EXACT_SOURCE	GO:0043401
FILTERED_BY_SIMILARITY	GO:0030518
EXTERNAL_NAMES_FOR_SIMILAR_TERMS	intracellular steroid hormone receptor signaling pathway
EXTERNAL_DETAILS_URL	http://amigo.geneontology.org/amigo/term/GO:0043401
GENESET_LISTING_URL
MEMBERS	10002,10013,10413,10424,10474,10498,10521,10728,11057,112398,11240,11315,11331,133522,1407,1408,140880,142,149563,158800,1601,161582,1616,164091,1655,1667,1668,167465,190,2033,2099,2100,2101,2103,2104,2288,23019,23028,23081,23376,23411,23543,23558,25959,26508,2692,27086,2852,2908,29966,3065,3169,3275,3301,367,3670,3717,387,406,4246,4250,4306,4734,4824,4838,4848,5058,51341,51366,51389,51569,5187,5…
MAPPED_SYMBOLS	NR2E3,HDAC6,YAP1,PGRMC2,TADA3,CARM1,DDX17,PTGES3,ABHD2,EGLN2,PADI2,PARK7,PHB2,PPARGC1B,CRY1,CRY2,CST11,PARP1,SRARP,RHOXF1,DAB2,DNAAF4,DAXX,PAQR7,DDX5,DEFA1,DEFA3,ZNF366,NR0B1,EP300,ESR1,ESR2,ESRRA,ESRRB,ESRRG,FKBP4,CNOT1,KDM1A,KDM4C,UFL1,SIRT1,RBFOX2,WBP2,KANK2,HEYL,GHRHR,FOXP1,GPER1,NR3C1,STRN3,HDAC1,FOXA1,PRMT2,DNAJA1,AR,ISL1,JAK2,RHOA,ARNTL,SCGB2A1,SCGB2A2,NR3C2,NEDD4,NKX3-1,NODAL,CNOT2,PAK1,Z…
STANDARD_NAME	GOBP_RESPONSE_TO_ESTRADIOL
SYSTEMATIC_NAME	M10509
CATEGORY_CODE	C5
SUB_CATEGORY_CODE	GO:BP
MSIGDB_URL	https://www.gsea-msigdb.org/gsea/msigdb/human/geneset/GOBP_RESPONSE_TO_ESTRADIOL
CHIP	Human_NCBI_Gene_ID
DESCRIPTION_BRIEF	Any process that results in a change in state or activity of a cell or an organism (in terms of movement, secretion, enzyme production, gene expression, etc.) as a result of stimulus by estradiol, a C18 steroid hormone hydroxylated at C3 and C17 that acts as a potent estrogen. [GOC:mah, ISBN:0911910123]
DESCRIPTION_FULL
PMID
GEOID
AUTHORS
CONTRIBUTOR	Gene Ontology
CONTRIBUTOR_ORG	Gene Ontology Consortium
EXACT_SOURCE	GO:0032355
FILTERED_BY_SIMILARITY
EXTERNAL_NAMES_FOR_SIMILAR_TERMS
EXTERNAL_DETAILS_URL	http://amigo.geneontology.org/amigo/term/GO:0032355
GENESET_LISTING_URL
MEMBERS	10018,10095,10268,1027,10524,10628,10856,116151,117,1277,1393,1410,1446,1490,1499,1545,1588,1728,1788,183,1956,2021,2026,2099,2100,2101,2146,2155,2255,2688,2693,2706,2821,2852,2876,2879,29966,301,3015,3169,3184,3248,3297,3361,338,3480,3485,3549,3586,361,3673,374,3952,4131,4313,4324,445,4488,4654,4656,4968,4987,5020,5021,5066,50846,5111,5154,5159,5179,53615,5457,5458,54658,572,5727,5737,5743,5914,…
MAPPED_SYMBOLS	BCL2L11,ARPC1B,RAMP3,CDKN1B,KAT5,TXNIP,RUVBL2,FAM210B,ADCYAP1R1,COL1A1,CRHBP,CRYAB,CSN1S1,CCN2,CTNNB1,CYP1B1,CYP19A1,NQO1,DNMT3A,AGT,EGFR,ENDOG,ENO2,ESR1,ESR2,ESRRA,EZH2,F7,FGF10,GH1,GHSR,GJB2,GPI,GPER1,GPX1,GPX4,STRN3,ANXA1,H2AZ1,FOXA1,HNRNPD,HPGD,HSF1,HTR5A,APOB,IGF1R,IGFBP2,IHH,IL10,AQP4,ITGA2,AREG,LEP,MAP1B,MMP2,MMP15,ASS1,MSX2,MYOD1,MYOG,OGG1,OPRL1,OXT,OXTR,PAM,DHH,PCNA,PDGFA,PDGFRB,PENK,MBD…
STANDARD_NAME	GOBP_REGULATION_OF_INTRACELLULAR_STEROID_HORMONE_RECEPTOR_SIGNALING_PATHWAY
SYSTEMATIC_NAME	M11304
CATEGORY_CODE	C5
SUB_CATEGORY_CODE	GO:BP
MSIGDB_URL	https://www.gsea-msigdb.org/gsea/msigdb/human/geneset/GOBP_REGULATION_OF_INTRACELLULAR_STEROID_HORMONE_RECEPTOR_SIGNALING_PATHWAY
CHIP	Human_NCBI_Gene_ID
DESCRIPTION_BRIEF	Any process that modulates the frequency, rate or extent of the activity of any intracellular steroid hormone receptor signaling pathway. [GOC:mah]
DESCRIPTION_FULL
PMID
GEOID
AUTHORS
CONTRIBUTOR	Gene Ontology
CONTRIBUTOR_ORG	Gene Ontology Consortium
EXACT_SOURCE	GO:0033143
FILTERED_BY_SIMILARITY
EXTERNAL_NAMES_FOR_SIMILAR_TERMS
EXTERNAL_DETAILS_URL	http://amigo.geneontology.org/amigo/term/GO:0033143
GENESET_LISTING_URL
MEMBERS	10013,10413,10498,11315,11331,1407,1408,142,149563,1601,161582,1655,167465,190,2033,23019,23028,23081,23376,23411,23558,25959,26508,2692,27086,29966,3065,3169,3275,367,3670,387,406,4838,4848,5058,51341,51569,5187,5245,5469,55128,55325,55823,5585,55885,57617,6049,6422,6502,6597,65992,6714,672,6943,79447,79876,8085,811,81606,8284,8626,8928,9063,9113,9125,9420,9575,9604,9611,9612,9667
MAPPED_SYMBOLS	HDAC6,YAP1,CARM1,PARK7,PHB2,CRY1,CRY2,PARP1,SRARP,DAB2,DNAAF4,DDX5,ZNF366,NR0B1,EP300,CNOT1,KDM1A,KDM4C,UFL1,SIRT1,WBP2,KANK2,HEYL,GHRHR,FOXP1,STRN3,HDAC1,FOXA1,PRMT2,AR,ISL1,RHOA,ARNTL,NODAL,CNOT2,PAK1,ZBTB7A,UFM1,PER1,PHB1,MED1,TRIM68,UFSP2,VPS11,PKN1,LMO3,VPS18,RNF6,SFRP1,SKP2,SMARCA4,DDRGK1,SRC,BRCA1,TCF21,PAGR1,UBA5,KMT2D,CALR,LBH,KDM5D,TP63,FOXH1,PIAS2,LATS1,CNOT9,CYP7B1,CLOCK,RNF14,NCOR1,N…
STANDARD_NAME	GOBP_RESPONSE_TO_ESTROGEN
SYSTEMATIC_NAME	M13475
CATEGORY_CODE	C5
SUB_CATEGORY_CODE	GO:BP
MSIGDB_URL	https://www.gsea-msigdb.org/gsea/msigdb/human/geneset/GOBP_RESPONSE_TO_ESTROGEN
CHIP	Human_NCBI_Gene_ID
DESCRIPTION_BRIEF	Any process that results in a change in state or activity of a cell or an organism (in terms of movement, secretion, enzyme production, gene expression, etc.) as a result of stimulus by an estrogen, C18 steroid hormones that can stimulate the development of female sexual characteristics. [GOC:jl, ISBN:0198506732]
DESCRIPTION_FULL
PMID
GEOID
AUTHORS
CONTRIBUTOR	Gene Ontology
CONTRIBUTOR_ORG	Gene Ontology Consortium
EXACT_SOURCE	GO:0043627
FILTERED_BY_SIMILARITY
EXTERNAL_NAMES_FOR_SIMILAR_TERMS
EXTERNAL_DETAILS_URL	http://amigo.geneontology.org/amigo/term/GO:0043627
GENESET_LISTING_URL
MEMBERS	100,111,001,339,411,000,000,000,000,000,000,000,000,000,000,000,000,000,000,000,000,000,000,000,000,000,000,000,000,000,000,000,000,000,000,000,000,000,000,000,000,000,000,000,000,000,000,000,000,000,000,000,000,000,000,000,000,000,000,000,000,000,000,000,000,000,000,000,000,000,000,000,000,000,000,000,000,000,000,000,000,000,000,000,000,000,000,000,000,000,000,000,000,000,000,000,000,000,000,000…
MAPPED_SYMBOLS	SRA1,CD24,ARPC1B,CITED2,SLC34A2,ARID5A,SFR1,TPH2,OCSTAMP,CRHBP,HAPLN3,CTNNA1,CYP27B1,CITED4,ZNF366,EP300,EPO,ESR1,F7,WBP2,GATA3,GATA6,GBA,MSTN,GHRHR,PELP1,GLI3,GSTM3,HMOX1,HOXA10,HOXA11,HSP90AA1,APOA2,IGFBP2,IL4R,AR,KRT19,SMAD6,ARSB,MME,MMP2,MMP14,CITED1,TNFRSF11B,OPRK1,DHH,GAL,PDGFRB,GHRL,SERPINB9,BCAS3,MIR493,RARA,RBBP5,CCND1,BGLAP,SFRP1,SRD5A1,BRCA1,TGFB3,TGFBR2,TSHB,WNT7A,TRIM25,NCOA4,KMT2D,C…
STANDARD_NAME	GOBP_C21_STEROID_HORMONE_METABOLIC_PROCESS
SYSTEMATIC_NAME	M11034
CATEGORY_CODE	C5
SUB_CATEGORY_CODE	GO:BP
MSIGDB_URL	https://www.gsea-msigdb.org/gsea/msigdb/human/geneset/GOBP_C21_STEROID_HORMONE_METABOLIC_PROCESS
CHIP	Human_NCBI_Gene_ID
DESCRIPTION_BRIEF	The chemical reactions and pathways involving C21-steroid hormones, steroid compounds containing 21 carbons which function as hormones. [GOC:ai]
DESCRIPTION_FULL
PMID
GEOID
AUTHORS
CONTRIBUTOR	Gene Ontology
CONTRIBUTOR_ORG	Gene Ontology Consortium
EXACT_SOURCE	GO:0008207
FILTERED_BY_SIMILARITY
EXTERNAL_NAMES_FOR_SIMILAR_TERMS
EXTERNAL_DETAILS_URL	http://amigo.geneontology.org/amigo/term/GO:0008207
GENESET_LISTING_URL
MEMBERS	101,701,020,210,858,000,000,000,000,000,000,000,000,000,000,000,000,000,000,000,000,000,000,000,000,000,000,000,000,000,000,000,000,000,000,000,000,000,000,000,000,000,000,000,000,000,000,000,000
MAPPED_SYMBOLS	DHRS9,DHRS2,CYP46A1,STARD3,AKR1C4,CLCN2,ADM,CYP11A1,CYP11B1,CYP11B2,CYP17A1,DAB2,DGKQ,AKR1C1,AKR1C2,AFP,EDNRB,EGR1,AKR1B1,FSHB,DKK3,HSD17B10,HSD3B1,HSD3B2,LHB,WNT4,REST,SCNN1B,BMP2,BMP5,BMP6,SRD5A1,AKR1D1,STAT5B,TSPO,AKR1C3,CACNA1H
STANDARD_NAME	GOBP_NEGATIVE_REGULATION_OF_INTRACELLULAR_STEROID_HORMONE_RECEPTOR_SIGNALING_PATHWAY
SYSTEMATIC_NAME	M12409
CATEGORY_CODE	C5
SUB_CATEGORY_CODE	GO:BP
MSIGDB_URL	https://www.gsea-msigdb.org/gsea/msigdb/human/geneset/GOBP_NEGATIVE_REGULATION_OF_INTRACELLULAR_STEROID_HORMONE_RECEPTOR_SIGNALING_PATHWAY
CHIP	Human_NCBI_Gene_ID
DESCRIPTION_BRIEF	Any process that stops, prevents, or reduces the frequency, rate or extent of the activity of any intracellular steroid hormone receptor signaling pathway. [GOC:mah]
DESCRIPTION_FULL
PMID
GEOID
AUTHORS
CONTRIBUTOR	Gene Ontology
CONTRIBUTOR_ORG	Gene Ontology Consortium
EXACT_SOURCE	GO:0033144
FILTERED_BY_SIMILARITY
EXTERNAL_NAMES_FOR_SIMILAR_TERMS
EXTERNAL_DETAILS_URL	http://amigo.geneontology.org/amigo/term/GO:0033144
GENESET_LISTING_URL
MEMBERS	113,311,407,140,816,000,000,000,000,000,000,000,000,000,000,000,000,000,000,000,000,000,000,000,000,000,000,000,000,000,000,000,000,000,000,000,000,000,000,000,000,000,000,000,000,000,000,000,000,000,000,000
MAPPED_SYMBOLS	PHB2,CRY1,CRY2,DAB2,ZNF366,NR0B1,CNOT1,SIRT1,KANK2,HEYL,FOXP1,STRN3,HDAC1,ISL1,RHOA,ARNTL,NODAL,CNOT2,ZBTB7A,PER1,PHB1,VPS11,VPS18,SFRP1,SMARCA4,BRCA1,TCF21,CALR,LBH,TP63,FOXH1,PIAS2,CNOT9,CYP7B1,CLOCK,NCOR1,NCOR2
STANDARD_NAME	GOMF_NUCLEAR_STEROID_RECEPTOR_ACTIVITY
SYSTEMATIC_NAME	M18238
CATEGORY_CODE	C5
SUB_CATEGORY_CODE	GO:MF
MSIGDB_URL	https://www.gsea-msigdb.org/gsea/msigdb/human/geneset/GOMF_NUCLEAR_STEROID_RECEPTOR_ACTIVITY
CHIP	Human_NCBI_Gene_ID
DESCRIPTION_BRIEF	Combining with a steroid hormone and transmitting the signal within the cell to initiate a change in cell activity or function. [GOC:signaling, PMID:14708019]
DESCRIPTION_FULL
PMID
GEOID
AUTHORS
CONTRIBUTOR	Gene Ontology
CONTRIBUTOR_ORG	Gene Ontology Consortium
EXACT_SOURCE	GO:0003707
FILTERED_BY_SIMILARITY
EXTERNAL_NAMES_FOR_SIMILAR_TERMS
EXTERNAL_DETAILS_URL	http://amigo.geneontology.org/amigo/term/GO:0003707
GENESET_LISTING_URL
MEMBERS	1,000,210,424,110,570,000,000,000,000,000,000,000,000,000,000,000,000,000,000,000,000,000,000,000,000,000,000,000,000,000,000,000,000,000
MAPPED_SYMBOLS	NR2E3,PGRMC2,ABHD2,PAQR7,ESR1,ESR2,ESRRA,ESRRB,ESRRG,GPER1,NR3C1,NR3C2,PGR,PPARA,PPARD,RXRA,RXRB,RXRG,NR2E1,NR2C1,NR4A3,OR51E2,PAQR8,NR1D1
STANDARD_NAME	GOBP_REGULATION_OF_STEROID_HORMONE_SECRETION
SYSTEMATIC_NAME	M43090
CATEGORY_CODE	C5
SUB_CATEGORY_CODE	GO:BP
MSIGDB_URL	https://www.gsea-msigdb.org/gsea/msigdb/human/geneset/GOBP_REGULATION_OF_STEROID_HORMONE_SECRETION
CHIP	Human_NCBI_Gene_ID
DESCRIPTION_BRIEF	Any process that modulates the frequency, rate or extent of steroid hormone secretion. [GOC:sl]
DESCRIPTION_FULL
PMID
GEOID
AUTHORS
CONTRIBUTOR	Gene Ontology
CONTRIBUTOR_ORG	Gene Ontology Consortium
EXACT_SOURCE	GO:2000831
FILTERED_BY_SIMILARITY
EXTERNAL_NAMES_FOR_SIMILAR_TERMS
EXTERNAL_DETAILS_URL	http://amigo.geneontology.org/amigo/term/GO:2000831
GENESET_LISTING_URL
MEMBERS	107,651,148,971,392,000,000,000,000,000,000,000,000,000,000,000,000,000,000,000,000,000,000,000,000,000,000,000,000,000
MAPPED_SYMBOLS	KDM5B,C1QTNF1,CRH,CRHR1,CRY1,CRY2,CYP19A1,DAB2,AGT,AGTR1,GALR1,GDF9,NKX3-1,GAL,GHRL,POMC,RETN,PTPN11,REN,BMP6,SPP1,TSPO
STANDARD_NAME	GOBP_C21_STEROID_HORMONE_BIOSYNTHETIC_PROCESS
SYSTEMATIC_NAME	M15204
CATEGORY_CODE	C5
SUB_CATEGORY_CODE	GO:BP
MSIGDB_URL	https://www.gsea-msigdb.org/gsea/msigdb/human/geneset/GOBP_C21_STEROID_HORMONE_BIOSYNTHETIC_PROCESS
CHIP	Human_NCBI_Gene_ID
DESCRIPTION_BRIEF	The chemical reactions and pathways resulting in the formation of C21-steroid hormones, steroid compounds containing 21 carbons which function as hormones. [GOC:ai]
DESCRIPTION_FULL
PMID
GEOID
AUTHORS
CONTRIBUTOR	Gene Ontology
CONTRIBUTOR_ORG	Gene Ontology Consortium
EXACT_SOURCE	GO:0006700
FILTERED_BY_SIMILARITY
EXTERNAL_NAMES_FOR_SIMILAR_TERMS
EXTERNAL_DETAILS_URL	http://amigo.geneontology.org/amigo/term/GO:0006700
GENESET_LISTING_URL
MEMBERS	10,948,118,113,315,800,000,000,000,000,000,000,000,000,000,000,000,000,000,000,000,000,000,000,000,000
MAPPED_SYMBOLS	STARD3,CLCN2,ADM,CYP11A1,CYP11B1,CYP11B2,DAB2,DGKQ,EGR1,AKR1B1,FSHB,DKK3,LHB,WNT4,REST,BMP2,BMP5,BMP6,TSPO,CACNA1H
STANDARD_NAME	GOBP_PROGESTERONE_METABOLIC_PROCESS
SYSTEMATIC_NAME	M16793
CATEGORY_CODE	C5
SUB_CATEGORY_CODE	GO:BP
MSIGDB_URL	https://www.gsea-msigdb.org/gsea/msigdb/human/geneset/GOBP_PROGESTERONE_METABOLIC_PROCESS
CHIP	Human_NCBI_Gene_ID
DESCRIPTION_BRIEF	The chemical reactions and pathways involving progesterone, a steroid hormone produced in the ovary which prepares and maintains the uterus for pregnancy. Also found in plants. [GOC:jl, http://www.cogsci.princeton.edu/]
DESCRIPTION_FULL
PMID
GEOID
AUTHORS
CONTRIBUTOR	Gene Ontology
CONTRIBUTOR_ORG	Gene Ontology Consortium
EXACT_SOURCE	GO:0042448
FILTERED_BY_SIMILARITY
EXTERNAL_NAMES_FOR_SIMILAR_TERMS
EXTERNAL_DETAILS_URL	http://amigo.geneontology.org/amigo/term/GO:0042448
GENESET_LISTING_URL
MEMBERS	10,170,108,581,094,800,000,000,000,000,000,000,000,000,000,000,000,000,000,000,000,000
MAPPED_SYMBOLS	DHRS9,CYP46A1,STARD3,AKR1C4,ADM,CYP17A1,DGKQ,AKR1C1,AKR1C2,AFP,EGR1,FSHB,LHB,SRD5A1,STAT5B,AKR1C3
STANDARD_NAME	GOBP_REGULATION_OF_STEROID_HORMONE_BIOSYNTHETIC_PROCESS
SYSTEMATIC_NAME	M24650
CATEGORY_CODE	C5
SUB_CATEGORY_CODE	GO:BP
MSIGDB_URL	https://www.gsea-msigdb.org/gsea/msigdb/human/geneset/GOBP_REGULATION_OF_STEROID_HORMONE_BIOSYNTHETIC_PROCESS
CHIP	Human_NCBI_Gene_ID
DESCRIPTION_BRIEF	Any process that modulates the frequency, rate or extent of the chemical reactions and pathways resulting in the formation of steroid hormones,compounds with a 1, 2, cyclopentanoperhydrophenanthrene nucleus that act as hormones. [GOC:dph, GOC:tb]
DESCRIPTION_FULL
PMID
GEOID
AUTHORS
CONTRIBUTOR	Gene Ontology
CONTRIBUTOR_ORG	Gene Ontology Consortium
EXACT_SOURCE	GO:0090030
FILTERED_BY_SIMILARITY
EXTERNAL_NAMES_FOR_SIMILAR_TERMS
EXTERNAL_DETAILS_URL	http://amigo.geneontology.org/amigo/term/GO:0090030
GENESET_LISTING_URL
MEMBERS	11,811,601,160,927,100,000,000,000,000,000,000,000,000,000,000,000,000,000,000,000
MAPPED_SYMBOLS	CLCN2,DAB2,DGKQ,DKK3,NR3C1,IGF1R,LHCGR,ATP1A1,WNT4,POR,REST,BMP2,BMP5,BMP6,PDE8B,H6PD
STANDARD_NAME	GOBP_CELLULAR_RESPONSE_TO_ESTROGEN_STIMULUS
SYSTEMATIC_NAME	M14988
CATEGORY_CODE	C5
SUB_CATEGORY_CODE	GO:BP
MSIGDB_URL	https://www.gsea-msigdb.org/gsea/msigdb/human/geneset/GOBP_CELLULAR_RESPONSE_TO_ESTROGEN_STIMULUS
CHIP	Human_NCBI_Gene_ID
DESCRIPTION_BRIEF	Any process that results in a change in state or activity of a cell (in terms of movement, secretion, enzyme production, gene expression, etc.) as a result of stimulus by an estrogen, C18 steroid hormones that can stimulate the development of female sexual characteristics. [GOC:mah]
DESCRIPTION_FULL
PMID
GEOID
AUTHORS
CONTRIBUTOR	Gene Ontology
CONTRIBUTOR_ORG	Gene Ontology Consortium
EXACT_SOURCE	GO:0071391
FILTERED_BY_SIMILARITY
EXTERNAL_NAMES_FOR_SIMILAR_TERMS
EXTERNAL_DETAILS_URL	http://amigo.geneontology.org/amigo/term/GO:0071391
GENESET_LISTING_URL
MEMBERS	10,011,108,651,193,900,000,000,000,000,000,000,000,000,000,000,000,000,000,000,000,000,000,000,000
MAPPED_SYMBOLS	SRA1,ARID5A,SFR1,OCSTAMP,CRHBP,ESR1,WBP2,PELP1,AR,SERPINB9,BCAS3,MIR493,RARA,SFRP1,NCOA4,TRIM24
