# Supplementary material for: Shared sex hormone metabolism-related gene prognostic index between breast and endometrial cancers
Source: Front Endocrinol (Lausanne). 2023 Jan 20;14:1126862. doi: 10.3389/fendo.2023.1126862 (PMC9895087; doi:10.3389/fendo.2023.1126862)
Supplement: Supplementary file 3 [file Table_3.csv]

	SHMRG
1	NR2E3
2	PDCD7
3	CDO1
4	TXNIP
5	PARK7
6	TPH2
7	CNGA3
8	COL1A1
9	CRY2
10	PARP1
11	AANAT
12	CYBB
13	CYP1B1
14	RHOXF1
15	DAB2
16	AGL
17	NR0B1
18	A2M
19	ENG
20	ESRRB
21	KDM1A
22	ACSBG1
23	FLT3
24	UFL1
25	HEYL
26	GHSR
27	GPI
28	GPER1
29	STRN3
30	HDAC1
31	HMGB2
32	HSD3B1
33	HSPA8
34	IGFBP2
35	IGFBP7
36	IL6
37	AQP1
38	IL10
39	PDX1
40	ISL1
41	MAOB
42	ASS1
43	MT-ND3
44	NEFL
45	ATP1A1
46	ATP1A3
47	NKX2-2
48	ATP2B1
49	PAM
50	PCNA
51	PCSK1
52	PGR
53	PLAT
54	UGT1A1
55	MED1
56	AVPR1A
57	VPS11
58	ZMIZ1
59	PTGER2
60	BCKDHB
61	SKP2
62	BMP4
63	BMP6
64	SMARCA4
65	SRD5A1
66	SRD5A2
67	BRCA1
68	SSTR5
69	TACR1
70	TAF7
71	TGFB1
72	NR2E1
73	TYMS
74	UCP3
75	ZFP36
76	NR4A3
77	NCOA4
78	OR51E2
79	LBH
80	ARID1A
81	AXIN2
82	ADTRP
83	AKR1C3
84	URI1
85	FOXH1
86	ACVR1
87	PIAS2
88	CLDN1
89	LATS1
90	CYP7B1
91	NR1D1
92	CLOCK
93	ADCYAP1R1
94	DNMT3A
95	EZH2
96	MAP1B
97	MYOG
98	DHH
99	PDGFA
100	PDGFRB
101	MBD3
102	POU4F1
103	PTCH1
104	SSTR1
105	TACR3
106	WNT8B
107	KIF18A
108	CCDC62
109	CAT
110	CCNA2
111	CYP27B1
112	HSP90AA1
113	SMAD6
114	ARSB
115	OPRK1
116	GAL
117	ABCB11
118	ASH2L
119	HSD17B1
120	RDH8
121	WNT4
122	BMP2
123	AKR1D1
124	KDM5B
125	GDF9
126	PTPN11
